# Supplementary material for: Novel Immune-Related Genetic Expression for Primary Sjögren's Syndrome
Source: Front Med (Lausanne). 2022 Jan 3;8:719958. doi: 10.3389/fmed.2021.719958 (PMC8761677; doi:10.3389/fmed.2021.719958)
Supplement: Supplementary file 2 [file Table_2.XLS]

## Sheet: Sheet1
ID	Description	GeneRatio	BgRatio	pvalue	p.adjust	qvalue	geneID	Count
GO:0009615	response to virus	40/300	326/18670	7.84675e-24	2.04772e-20	1.91116e-20	TBK1/FMR1/IL15/PSMA2/IFIT5/BIRC3/PMAIP1/CHUK/DDX60/AIM2/IFI44/IFIH1/RTP4/TRIM22/GBP3/IFI6/TRIM6/CXCL10/IFIT1/IFIT3/PLSCR1/PARP9/OAS1/ISG15/RSAD2/IFI44L/HERC5/BST2/IFI27/DDX58/IRF7/IFIT2/EIF2AK2/GBP1/OAS2/OASL/OAS3/MX1/CCL8/RNASE2	40
GO:0051607	defense response to virus	35/300	238/18670	1.31138e-23	2.04772e-20	1.91116e-20	TBK1/IL15/IFIT5/BIRC3/PMAIP1/DDX60/AIM2/IFIH1/RTP4/TRIM22/GBP3/IFI6/TRIM6/CXCL10/IFIT1/IFIT3/PLSCR1/PARP9/OAS1/ISG15/RSAD2/IFI44L/HERC5/BST2/IFI27/DDX58/IRF7/IFIT2/EIF2AK2/GBP1/OAS2/OASL/OAS3/MX1/RNASE2	35
GO:0060337	type I interferon signaling pathway	20/300	95/18670	4.04313e-17	3.15667e-14	2.94616e-14	TBK1/IFI6/TRIM6/IFIT1/IFIT3/OAS1/ISG15/RSAD2/BST2/IFI27/USP18/IRF7/IFIT2/ZBP1/OAS2/IFI35/OASL/XAF1/OAS3/MX1	20
GO:0071357	cellular response to type I interferon	20/300	95/18670	4.04313e-17	3.15667e-14	2.94616e-14	TBK1/IFI6/TRIM6/IFIT1/IFIT3/OAS1/ISG15/RSAD2/BST2/IFI27/USP18/IRF7/IFIT2/ZBP1/OAS2/IFI35/OASL/XAF1/OAS3/MX1	20
GO:0034340	response to type I interferon	20/300	99/18670	9.56193e-17	5.97238e-14	5.5741e-14	TBK1/IFI6/TRIM6/IFIT1/IFIT3/OAS1/ISG15/RSAD2/BST2/IFI27/USP18/IRF7/IFIT2/ZBP1/OAS2/IFI35/OASL/XAF1/OAS3/MX1	20
GO:0045071	negative regulation of viral genome replication	13/300	59/18670	7.67224e-12	3.9934e-09	3.72709e-09	IFIT5/TRIM6/IFIT1/PLSCR1/OAS1/ISG15/RSAD2/BST2/EIF2AK2/OASL/OAS3/MX1/CCL8	13
GO:0019079	viral genome replication	17/300	122/18670	1.1361e-11	5.06861e-09	4.7306e-09	FMR1/ATG5/IFIT5/TRIM6/IFIT1/PLSCR1/OAS1/ISG15/RSAD2/BST2/IFI27/EIF2AK2/OASL/OAS3/CCL2/MX1/CCL8	17
GO:0045069	regulation of viral genome replication	15/300	95/18670	3.01596e-11	1.17735e-08	1.09884e-08	FMR1/IFIT5/TRIM6/IFIT1/PLSCR1/OAS1/ISG15/RSAD2/BST2/IFI27/EIF2AK2/OASL/OAS3/MX1/CCL8	15
GO:0034341	response to interferon-gamma	20/300	199/18670	7.65021e-11	2.65462e-08	2.47759e-08	JAK2/CD58/NMI/GCH1/TRIM22/GBP3/PARP9/OAS1/BST2/IRF7/GBP1/OAS2/GBP5/OASL/MT2A/OAS3/CCL2/CCL8/GBP4/FCGR1B	20
GO:0043900	regulation of multi-organism process	28/300	405/18670	9.63593e-11	3.0093e-08	2.80862e-08	PRDX4/TBK1/FMR1/IL15/POLR2K/IFIT5/BIRC3/DDX60/AIM2/TRIM6/LY96/IFIT1/PLSCR1/PARP9/OAS1/ISG15/RSAD2/HERC5/BST2/IFI27/DDX58/ITGAV/EIF2AK2/OASL/LAMP3/OAS3/MX1/CCL8	28
GO:0071346	cellular response to interferon-gamma	18/300	180/18670	7.52415e-10	2.13617e-07	1.99372e-07	JAK2/CD58/NMI/TRIM22/GBP3/PARP9/OAS1/IRF7/GBP1/OAS2/GBP5/OASL/MT2A/OAS3/CCL2/CCL8/GBP4/FCGR1B	18
GO:1903901	negative regulation of viral life cycle	13/300	85/18670	9.64038e-10	2.50891e-07	2.3416e-07	IFIT5/TRIM6/IFIT1/PLSCR1/OAS1/ISG15/RSAD2/BST2/EIF2AK2/OASL/OAS3/MX1/CCL8	13
GO:1903900	regulation of viral life cycle	16/300	149/18670	2.37675e-09	5.70969e-07	5.32893e-07	FMR1/IFIT5/TRIM6/IFIT1/PLSCR1/OAS1/ISG15/RSAD2/BST2/IFI27/EIF2AK2/OASL/LAMP3/OAS3/MX1/CCL8	16
GO:0045088	regulation of innate immune response	27/300	452/18670	5.14623e-09	1.14798e-06	1.07142e-06	JAK2/TBK1/PSMA2/NMI/BIRC3/CHUK/DDX60/PSMA4/AIM2/PSMC6/IFIH1/TRIM6/LY96/S100A8/PLSCR1/CLEC4A/CTSL/PARP9/CLEC4D/RSAD2/USP18/DDX58/IRF7/ZBP1/SERPING1/GBP5/CLEC12B	27
GO:0048525	negative regulation of viral process	13/300	99/18670	6.60271e-09	1.37468e-06	1.28301e-06	IFIT5/TRIM6/IFIT1/PLSCR1/OAS1/ISG15/RSAD2/BST2/EIF2AK2/OASL/OAS3/MX1/CCL8	13
GO:0043903	regulation of symbiosis, encompassing mutualism through parasitism	18/300	222/18670	2.12214e-08	4.14215e-06	3.86592e-06	FMR1/POLR2K/IFIT5/TRIM6/IFIT1/PLSCR1/OAS1/ISG15/RSAD2/BST2/IFI27/ITGAV/EIF2AK2/OASL/LAMP3/OAS3/MX1/CCL8	18
GO:0060333	interferon-gamma-mediated signaling pathway	12/300	91/18670	2.42045e-08	4.44651e-06	4.14998e-06	JAK2/NMI/TRIM22/PARP9/OAS1/IRF7/GBP1/OAS2/OASL/MT2A/OAS3/FCGR1B	12
GO:0050792	regulation of viral process	17/300	208/18670	4.6894e-08	8.13611e-06	7.59354e-06	FMR1/POLR2K/IFIT5/TRIM6/IFIT1/PLSCR1/OAS1/ISG15/RSAD2/BST2/IFI27/EIF2AK2/OASL/LAMP3/OAS3/MX1/CCL8	17
GO:0043901	negative regulation of multi-organism process	15/300	171/18670	1.16153e-07	1.90918e-05	1.78186e-05	PRDX4/IFIT5/TRIM6/IFIT1/PLSCR1/OAS1/ISG15/RSAD2/BST2/ITGAV/EIF2AK2/OASL/OAS3/MX1/CCL8	15
GO:0034612	response to tumor necrosis factor	20/300	312/18670	1.7365e-07	2.71155e-05	2.53073e-05	JAK2/PSMA2/CD58/BIRC3/TNFSF13B/CHUK/PSMA4/AIM2/CASP3/PSMC6/GCH1/GBP3/TAX1BP1/MAP4K3/TNFRSF17/GBP1/PTGS2/CCL2/CCL8/TCL1A	20
GO:0098586	cellular response to virus	9/300	56/18670	2.47527e-07	3.63492e-05	3.39252e-05	FMR1/BIRC3/CHUK/DDX60/IFIH1/IFI6/TRIM6/DDX58/IRF7	9
GO:0045089	positive regulation of innate immune response	22/300	381/18670	2.56062e-07	3.63492e-05	3.39252e-05	TBK1/PSMA2/BIRC3/CHUK/DDX60/PSMA4/AIM2/PSMC6/IFIH1/TRIM6/LY96/S100A8/PLSCR1/CLEC4A/CTSL/PARP9/CLEC4D/RSAD2/DDX58/IRF7/ZBP1/GBP5	22
GO:0032607	interferon-alpha production	7/300	30/18670	3.82423e-07	5.02916e-05	4.69378e-05	AZI2/TBK1/NMI/CHUK/IFIH1/DDX58/IRF7	7
GO:0019058	viral life cycle	20/300	328/18670	3.86487e-07	5.02916e-05	4.69378e-05	CHMP5/FMR1/ATG5/IFIT5/TRIM6/IFIT1/PLSCR1/OAS1/ISG15/RSAD2/BST2/IFI27/ITGAV/EIF2AK2/OASL/LAMP3/OAS3/CCL2/MX1/CCL8	20
GO:0032606	type I interferon production	12/300	128/18670	1.07285e-06	0.00013402	0.000125083	AZI2/TBK1/POLR2K/NMI/CHUK/IFIH1/TAX1BP1/ISG15/HERC5/DDX58/IRF7/ZBP1	12
GO:0071276	cellular response to cadmium ion	7/300	37/18670	1.75632e-06	0.000210961	0.000196893	CHUK/AKR1C3/MT1E/MT1X/MT1HL1/MT2A/MT1H	7
GO:0050688	regulation of defense response to virus	9/300	73/18670	2.49791e-06	0.000281233	0.000262478	IL15/BIRC3/DDX60/AIM2/TRIM6/IFIT1/PARP9/HERC5/DDX58	9
GO:0060759	regulation of response to cytokine stimulus	14/300	190/18670	2.52146e-06	0.000281233	0.000262478	JAK2/VRK2/TBK1/BIRC3/CHUK/IFIH1/TRIM6/TAX1BP1/PARP9/STAP1/USP18/DDX58/IRF7/ZBP1	14
GO:0010273	detoxification of copper ion	5/300	15/18670	2.72666e-06	0.000283846	0.000264917	MT1E/MT1X/MT1HL1/MT2A/MT1H	5
GO:1990169	stress response to copper ion	5/300	15/18670	2.72666e-06	0.000283846	0.000264917	MT1E/MT1X/MT1HL1/MT2A/MT1H	5
GO:0032647	regulation of interferon-alpha production	6/300	28/18670	4.5799e-06	0.000446969	0.000417162	TBK1/NMI/CHUK/IFIH1/DDX58/IRF7	6
GO:0035456	response to interferon-beta	6/300	28/18670	4.5799e-06	0.000446969	0.000417162	PNPT1/AIM2/TRIM6/PLSCR1/BST2/XAF1	6
GO:0061687	detoxification of inorganic compound	5/300	17/18670	5.47207e-06	0.000502626	0.000469107	MT1E/MT1X/MT1HL1/MT2A/MT1H	5
GO:0097501	stress response to metal ion	5/300	17/18670	5.47207e-06	0.000502626	0.000469107	MT1E/MT1X/MT1HL1/MT2A/MT1H	5
GO:0032479	regulation of type I interferon production	11/300	126/18670	6.06164e-06	0.000540872	0.000504803	TBK1/POLR2K/NMI/CHUK/IFIH1/TAX1BP1/ISG15/HERC5/DDX58/IRF7/ZBP1	11
GO:0032480	negative regulation of type I interferon production	7/300	46/18670	8.06835e-06	0.00069993	0.000653254	TBK1/NMI/IFIH1/TAX1BP1/ISG15/HERC5/DDX58	7
GO:0002831	regulation of response to biotic stimulus	11/300	139/18670	1.54994e-05	0.00130824	0.00122099	TBK1/IL15/BIRC3/DDX60/AIM2/TRIM6/LY96/IFIT1/PARP9/HERC5/DDX58	11
GO:0035455	response to interferon-alpha	5/300	21/18670	1.70695e-05	0.00138169	0.00128955	IFIT3/BST2/IFIT2/EIF2AK2/LAMP3	5
GO:0002218	activation of innate immune response	17/300	319/18670	1.72546e-05	0.00138169	0.00128955	TBK1/PSMA2/BIRC3/CHUK/DDX60/PSMA4/AIM2/PSMC6/IFIH1/LY96/S100A8/CLEC4A/CTSL/CLEC4D/RSAD2/DDX58/IRF7	17
GO:0071356	cellular response to tumor necrosis factor	16/300	291/18670	2.08584e-05	0.00154734	0.00144416	JAK2/PSMA2/CD58/BIRC3/TNFSF13B/CHUK/PSMA4/AIM2/PSMC6/GBP3/TAX1BP1/TNFRSF17/GBP1/CCL2/CCL8/TCL1A	16
GO:0006882	cellular zinc ion homeostasis	6/300	36/18670	2.12533e-05	0.00154734	0.00144416	S100A8/MT1E/MT1X/MT1HL1/MT2A/MT1H	6
GO:0001819	positive regulation of cytokine production	21/300	464/18670	2.149e-05	0.00154734	0.00144416	JAK2/TBK1/IL15/CD58/POLR2K/BIRC3/CHUK/DDX60/AIM2/IFIH1/TRIM6/LY96/TIGIT/RSAD2/DDX58/IRF7/EIF2AK2/ZBP1/GBP5/PTGS2/IL18R1	21
GO:0032069	regulation of nuclease activity	5/300	22/18670	2.18005e-05	0.00154734	0.00144416	GZMA/OAS1/OAS2/OASL/OAS3	5
GO:0032727	positive regulation of interferon-alpha production	5/300	22/18670	2.18005e-05	0.00154734	0.00144416	TBK1/CHUK/IFIH1/DDX58/IRF7	5
GO:0071294	cellular response to zinc ion	5/300	23/18670	2.74915e-05	0.00189201	0.00176584	MT1E/MT1X/MT1HL1/MT2A/MT1H	5
GO:0002758	innate immune response-activating signal transduction	16/300	298/18670	2.78682e-05	0.00189201	0.00176584	TBK1/PSMA2/BIRC3/CHUK/DDX60/PSMA4/PSMC6/IFIH1/LY96/S100A8/CLEC4A/CTSL/CLEC4D/RSAD2/DDX58/IRF7	16
GO:0055069	zinc ion homeostasis	6/300	38/18670	2.93214e-05	0.00194831	0.00181838	S100A8/MT1E/MT1X/MT1HL1/MT2A/MT1H	6
GO:0001959	regulation of cytokine-mediated signaling pathway	12/300	177/18670	3.0328e-05	0.00197321	0.00184163	JAK2/VRK2/TBK1/BIRC3/CHUK/TRIM6/TAX1BP1/PARP9/STAP1/USP18/IRF7/ZBP1	12
GO:0060760	positive regulation of response to cytokine stimulus	7/300	57/18670	3.42717e-05	0.00218429	0.00203863	TBK1/IFIH1/TRIM6/PARP9/DDX58/IRF7/ZBP1	7
GO:0060340	positive regulation of type I interferon-mediated signaling pathway	4/300	13/18670	4.16706e-05	0.00260275	0.00242918	TBK1/TRIM6/IRF7/ZBP1	4
GO:0039528	cytoplasmic pattern recognition receptor signaling pathway in response to virus	5/300	27/18670	6.25728e-05	0.00383166	0.00357614	BIRC3/DDX60/IFIH1/DDX58/IRF7	5
GO:0046686	response to cadmium ion	7/300	63/18670	6.60619e-05	0.00396753	0.00370294	CHUK/AKR1C3/MT1E/MT1X/MT1HL1/MT2A/MT1H	7
GO:0070125	mitochondrial translational elongation	8/300	88/18670	8.54564e-05	0.00503548	0.00469968	MRPL15/MRPS28/MRPL40/MRPL22/MRPL3/MRPL13/MRPL1/MRPL32	8
GO:0035666	TRIF-dependent toll-like receptor signaling pathway	5/300	29/18670	8.96556e-05	0.00509081	0.00475132	TBK1/BIRC3/CHUK/LY96/IRF7	5
GO:0071280	cellular response to copper ion	5/300	29/18670	8.96556e-05	0.00509081	0.00475132	MT1E/MT1X/MT1HL1/MT2A/MT1H	5
GO:0070126	mitochondrial translational termination	8/300	89/18670	9.26059e-05	0.00516443	0.00482003	MRPL15/MRPS28/MRPL40/MRPL22/MRPL3/MRPL13/MRPL1/MRPL32	8
GO:0006119	oxidative phosphorylation	10/300	145/18670	0.000120641	0.00660985	0.00616906	UQCRQ/DNAJC15/ATP5F1C/COX7A2/NDUFA4/NDUFB3/COX7B/COX7C/ATP5PF/COX6C	10
GO:0071347	cellular response to interleukin-1	11/300	179/18670	0.000155914	0.00839515	0.0078353	VRK2/PSMA2/KMO/CHUK/PSMA4/RBX1/PSMC6/GBP3/GBP1/CCL2/CCL8	11
GO:0002756	MyD88-independent toll-like receptor signaling pathway	5/300	33/18670	0.000170006	0.00899878	0.00839868	TBK1/BIRC3/CHUK/LY96/IRF7	5
GO:0010043	response to zinc ion	6/300	53/18670	0.00019926	0.0103715	0.00967982	S100A8/MT1E/MT1X/MT1HL1/MT2A/MT1H	6
GO:0060338	regulation of type I interferon-mediated signaling pathway	5/300	35/18670	0.000226512	0.0115967	0.0108233	TBK1/TRIM6/USP18/IRF7/ZBP1	5
GO:0032481	positive regulation of type I interferon production	7/300	77/18670	0.000237143	0.0119451	0.0111485	TBK1/POLR2K/CHUK/IFIH1/DDX58/IRF7/ZBP1	7
GO:0097193	intrinsic apoptotic signaling pathway	14/300	289/18670	0.000257347	0.012757	0.0119063	JAK2/TRIAP1/HINT1/PMAIP1/CASP3/BCL2A1/GSKIP/IFI6/PDCD10/RPS27L/S100A8/RRM2B/RPS7/PTGS2	14
GO:0098754	detoxification	9/300	131/18670	0.000270277	0.013162	0.0122842	PRDX4/GCH1/MT1E/MT1X/MT1HL1/MT2A/MT1H/PTGS2/CLIC2	9
GO:0006415	translational termination	8/300	104/18670	0.000274502	0.013162	0.0122842	MRPL15/MRPS28/MRPL40/MRPL22/MRPL3/MRPL13/MRPL1/MRPL32	8
GO:0042590	antigen processing and presentation of exogenous peptide antigen via MHC class I	7/300	79/18670	0.000278159	0.013162	0.0122842	PSMA2/CHUK/PSMA4/PSMC6/CLEC4A/ITGAV/FCGR1B	7
GO:0050691	regulation of defense response to virus by host	5/300	37/18670	0.000296273	0.0138099	0.0128889	IL15/AIM2/TRIM6/PARP9/DDX58	5
GO:0006414	translational elongation	9/300	133/18670	0.000302558	0.0138954	0.0129688	MRPL15/MRPS28/MRPL40/DPH3/MRPL22/MRPL3/MRPL13/MRPL1/MRPL32	9
GO:0006123	mitochondrial electron transport, cytochrome c to oxygen	4/300	21/18670	0.000315144	0.0140599	0.0131223	NDUFA4/COX7B/COX7C/COX6C	4
GO:0019646	aerobic electron transport chain	4/300	21/18670	0.000315144	0.0140599	0.0131223	NDUFA4/COX7B/COX7C/COX6C	4
GO:0002221	pattern recognition receptor signaling pathway	11/300	197/18670	0.000357242	0.0157136	0.0146657	TBK1/BIRC3/CHUK/DDX60/IFIH1/LY96/S100A8/CTSL/RSAD2/DDX58/IRF7	11
GO:0033209	tumor necrosis factor-mediated signaling pathway	10/300	167/18670	0.000379645	0.0164671	0.015369	JAK2/PSMA2/BIRC3/TNFSF13B/CHUK/PSMA4/AIM2/PSMC6/TAX1BP1/TNFRSF17	10
GO:0072503	cellular divalent inorganic cation homeostasis	19/300	493/18670	0.00041739	0.0178563	0.0166655	JAK2/PKD2/ATG5/TMCO1/CD52/GPR65/LPAR6/CCRL2/CXCL10/S100A8/ITGAV/MT1E/MT1X/MT1HL1/MT2A/MT1H/CLIC2/MS4A1/CCL8	19
GO:0039530	MDA-5 signaling pathway	3/300	10/18670	0.000453332	0.0188767	0.0176179	DDX60/IFIH1/IRF7	3
GO:0072641	type I interferon secretion	3/300	10/18670	0.000453332	0.0188767	0.0176179	CHUK/IFIH1/DDX58	3
GO:2000116	regulation of cysteine-type endopeptidase activity	12/300	239/18670	0.000511049	0.0210001	0.0195997	JAK2/TNFSF10/TRIAP1/BIRC3/PMAIP1/AIM2/IFI6/RPS27L/S100A8/LAMP3/PTGS2/CASP5	12
GO:0070555	response to interleukin-1	11/300	207/18670	0.000542459	0.0219759	0.0205104	VRK2/PSMA2/KMO/CHUK/PSMA4/RBX1/PSMC6/GBP3/GBP1/CCL2/CCL8	11
GO:0002478	antigen processing and presentation of exogenous peptide antigen	10/300	175/18670	0.00054887	0.0219759	0.0205104	PSMA2/CAPZA2/CHUK/PSMA4/PSMC6/AP1S2/CLEC4A/CTSL/ITGAV/FCGR1B	10
GO:0045351	type I interferon biosynthetic process	3/300	11/18670	0.000615934	0.0243489	0.0227251	TBK1/NMI/IRF7	3
GO:0032461	positive regulation of protein oligomerization	4/300	25/18670	0.000633235	0.0247199	0.0230714	PMAIP1/AIM2/JCHAIN/TCL1A	4
GO:0046688	response to copper ion	5/300	44/18670	0.000673502	0.0259673	0.0242356	MT1E/MT1X/MT1HL1/MT2A/MT1H	5
GO:0002230	positive regulation of defense response to virus by host	4/300	26/18670	0.000738975	0.027669	0.0258239	AIM2/TRIM6/PARP9/DDX58	4
GO:0043281	regulation of cysteine-type endopeptidase activity involved in apoptotic process	11/300	215/18670	0.000743083	0.027669	0.0258239	JAK2/TNFSF10/TRIAP1/BIRC3/PMAIP1/IFI6/RPS27L/S100A8/LAMP3/PTGS2/CASP5	11
GO:0019884	antigen processing and presentation of exogenous antigen	10/300	182/18670	0.00074422	0.027669	0.0258239	PSMA2/CAPZA2/CHUK/PSMA4/PSMC6/AP1S2/CLEC4A/CTSL/ITGAV/FCGR1B	10
GO:0002474	antigen processing and presentation of peptide antigen via MHC class I	7/300	96/18670	0.000907476	0.0333417	0.0311183	PSMA2/CHUK/PSMA4/PSMC6/CLEC4A/ITGAV/FCGR1B	7
GO:0006839	mitochondrial transport	12/300	256/18670	0.000934028	0.0339182	0.0316563	UBL5/DNAJC15/ATP5F1C/PNPT1/PMAIP1/TIMM10/BLOC1S2/IMMP1L/TIMM8B/ATP5PF/TOMM5/ABCB10	12
GO:0032496	response to lipopolysaccharide	14/300	330/18670	0.000956775	0.0342417	0.0319582	CHMP5/JAK2/KMO/CHUK/CASP3/GCH1/TRIM6/LY96/CXCL10/S100A8/CMPK2/STAP1/PTGS2/CCL2	14
GO:0042775	mitochondrial ATP synthesis coupled electron transport	7/300	97/18670	0.000964863	0.0342417	0.0319582	UQCRQ/DNAJC15/NDUFA4/NDUFB3/COX7B/COX7C/COX6C	7
GO:0048002	antigen processing and presentation of peptide antigen	10/300	189/18670	0.000993591	0.0345877	0.0322811	PSMA2/CAPZA2/CHUK/PSMA4/PSMC6/AP1S2/CLEC4A/CTSL/ITGAV/FCGR1B	10
GO:0032648	regulation of interferon-beta production	5/300	48/18670	0.00100784	0.0345877	0.0322811	TBK1/NMI/IFIH1/DDX58/IRF7	5
GO:0044764	multi-organism cellular process	5/300	48/18670	0.00100784	0.0345877	0.0322811	BIRC3/DDX60/IFIH1/DDX58/IRF7	5
GO:0042773	ATP synthesis coupled electron transport	7/300	98/18670	0.00102507	0.0347966	0.0324761	UQCRQ/DNAJC15/NDUFA4/NDUFB3/COX7B/COX7C/COX6C	7
GO:0019882	antigen processing and presentation	11/300	226/18670	0.00111634	0.0374875	0.0349875	PSMA2/CAPZA2/ATG5/CHUK/PSMA4/PSMC6/AP1S2/CLEC4A/CTSL/ITGAV/FCGR1B	11
GO:0001961	positive regulation of cytokine-mediated signaling pathway	5/300	50/18670	0.00121495	0.0399398	0.0372763	TBK1/TRIM6/PARP9/IRF7/ZBP1	5
GO:0032608	interferon-beta production	5/300	50/18670	0.00121495	0.0399398	0.0372763	TBK1/NMI/IFIH1/DDX58/IRF7	5
GO:0002697	regulation of immune effector process	17/300	458/18670	0.00125208	0.040408	0.0377133	IL15/ATG5/BIRC3/DDX60/AIM2/SNX4/TRIM6/IFIT1/PARP9/RSAD2/HERC5/BST2/DDX58/C1QB/SERPING1/IL18R1/CLEC12B	17
GO:0140053	mitochondrial gene expression	9/300	162/18670	0.00125507	0.040408	0.0377133	MRPL15/MRPS28/MRPL40/MRPL22/PNPT1/MRPL3/MRPL13/MRPL1/MRPL32	9
GO:0032728	positive regulation of interferon-beta production	4/300	30/18670	0.00128797	0.0410443	0.0383071	TBK1/IFIH1/DDX58/IRF7	4
GO:0002479	antigen processing and presentation of exogenous peptide antigen via MHC class I, TAP-dependent	6/300	75/18670	0.00130183	0.0410669	0.0383282	PSMA2/CHUK/PSMA4/PSMC6/ITGAV/FCGR1B	6
GO:0002237	response to molecule of bacterial origin	14/300	343/18670	0.00138057	0.0431152	0.04024	CHMP5/JAK2/KMO/CHUK/CASP3/GCH1/TRIM6/LY96/CXCL10/S100A8/CMPK2/STAP1/PTGS2/CCL2	14
GO:0052548	regulation of endopeptidase activity	16/300	425/18670	0.00149575	0.0462498	0.0431656	JAK2/TNFSF10/TRIAP1/BIRC3/PMAIP1/SERPINI1/AIM2/IFI6/RPS27L/S100A8/CSTA/BST2/SERPING1/LAMP3/PTGS2/CASP5	16
GO:0032543	mitochondrial translation	8/300	135/18670	0.00154064	0.0471708	0.0440252	MRPL15/MRPS28/MRPL40/MRPL22/MRPL3/MRPL13/MRPL1/MRPL32	8
GO:0072332	intrinsic apoptotic signaling pathway by p53 class mediator	6/300	78/18670	0.00159546	0.0483751	0.0451491	TRIAP1/HINT1/PMAIP1/RPS27L/RRM2B/RPS7	6
GO:0009263	deoxyribonucleotide biosynthetic process	3/300	15/18670	0.00161943	0.0486295	0.0453866	RRM2B/CMPK2/RRM2	3
