# Supplementary material for: Novel Immune-Related Genetic Expression for Primary Sjögren's Syndrome
Source: Front Med (Lausanne). 2022 Jan 3;8:719958. doi: 10.3389/fmed.2021.719958 (PMC8761677; doi:10.3389/fmed.2021.719958)
Supplement: Supplementary file 3 [file Data_Sheet_1.CSV]

	logFC	AveExpr	t	P.Value	adj.P.Val	B
AZI2	0.613219872005556	6.01682681545833	10.9502584966968	3.82667747405644e-16	3.35953488674795e-12	26.3674081162656
SLC38A6	0.858184297333333	5.4854529413	10.9408723250887	3.96450242900348e-16	3.35953488674795e-12	26.3331805945661
SAMD9	1.27331191583333	8.16544399148333	10.879600758819	4.99583853486856e-16	3.35953488674795e-12	26.1094823293378
PRDX4	0.717477965566667	8.27027567395	10.667105053492	1.117630523404e-15	4.42422978914719e-12	25.330144947583
FANCL	1.11692352703333	6.30607070798333	10.2234051707526	6.10036009769188e-15	9.4668203546797e-12	23.6858050896927
CHMP5	1.30641631	8.31678277613333	10.1324706648948	8.65996251114519e-15	1.24790059785602e-11	23.346077300062
MTHFD2	0.968349671733334	8.4709462652	10.0882018424341	1.02735805709323e-14	1.38172809625325e-11	23.1803677206023
METTL4	0.7320470993	6.5586155737	9.79213184560551	3.23700715180393e-14	3.43702012002592e-11	22.0668432668121
CKS1B	0.817214956233334	6.60137095131667	9.72896988890918	4.1394133038637e-14	3.92666461435026e-11	21.8281461179967
NIPSNAP3A	0.957298780600001	7.29429865573333	9.67512709878821	5.10623936283548e-14	4.29221970441012e-11	21.6243617595129
NFU1	0.7288319239	7.07136322605	9.55541375176969	8.15061702808693e-14	6.09002029350466e-11	21.1702869899781
CIAO2A	0.732163673200001	9.1627291053	9.52819582803229	9.06650889057394e-14	6.3071638054634e-11	21.066863771202
JAK2	0.691298030566667	7.28413001371667	9.44807404494625	1.24091991918869e-13	6.95397734714241e-11	20.7620274983658
C1GALT1	0.750263807144444	7.44825024249444	9.3613739542865	1.74380617196757e-13	9.25777518770362e-11	20.4315260244181
CKS2	1.3003894338	6.1877766249	9.24591596646982	2.74578339571815e-13	1.23096520500484e-10	19.990408710653
MRPL15	0.692194080633334	7.31404014581667	9.12790869701876	4.371638744525e-13	1.74210177605745e-10	19.5384349637938
TMEM123	0.721010273433332	11.1606356116167	9.088288636573	5.11159183016768e-13	1.89570549145081e-10	19.386445584644
VRK2	0.765380858433334	7.51861681538333	9.05909814036434	5.7361692621427e-13	2.03020138060468e-10	19.2743902006227
UQCRQ	1.03219867383333	8.17800165558333	9.04940317344523	5.96013261233372e-13	2.05165884056489e-10	19.2371595271971
TBK1	0.6914513349	8.00978120205	9.04770773013918	6.000191910049e-13	2.05165884056489e-10	19.2306479632158
C1GALT1C1	0.782921885033334	7.65443115921667	9.04256280375904	6.12341751456616e-13	2.05889708231429e-10	19.2108869307782
EED	0.664281089516667	6.446439061525	8.98502886826798	7.68734295252016e-13	2.50136220522809e-10	18.989775151408
UBL5	0.644359088933334	9.63289534646667	8.96972775725883	8.16702222952813e-13	2.57540795146665e-10	18.9309307339707
SLFN12	0.8253580424	5.8534955711	8.96962867180875	8.17022449161621e-13	2.57540795146665e-10	18.9305496211416
FMR1	0.6253708927	9.0462279362	8.95456760315769	8.67192928662081e-13	2.69150002197367e-10	18.8726121511522
MYH9	-0.600639763866666	9.8826654943	-8.93763710831647	9.2729463042402e-13	2.83443058699609e-10	18.8074644200227
TNFSF10	0.851373771811111	10.3656263191944	8.89645232372159	1.09155225298752e-12	3.1914456741696e-10	18.648905118989
MRPS28	1.1214793095	6.08076030045	8.88814146254274	1.1280873140933e-12	3.21333436298535e-10	18.6168947913121
RBBP8	0.879144688366666	6.56763904968333	8.76521677083339	1.8367155137434e-12	4.43525444338456e-10	18.1429081520102
BCLAF3	0.727270481799999	5.12213329406667	8.76384543867274	1.84674022625311e-12	4.43525444338456e-10	18.1376150175842
IL15	0.897329511016666	5.95810369074167	8.75124554021778	1.94145736455008e-12	4.57021285517152e-10	18.0889759200783
PSMA2	0.7603498615	7.93522214148333	8.74354209627862	2.00175285365778e-12	4.60444866228016e-10	18.059233722602
PKD2	0.641205423733334	5.9310766679	8.73276374117625	2.08928378744713e-12	4.73586641887173e-10	18.0176135833462
TRIAP1	0.677120657266668	7.6433935763	8.6969744747802	2.40843869946649e-12	5.2244991745201e-10	17.8793651703505
GMNN	0.807272410933334	6.0696273022	8.66360291111211	2.74998933174652e-12	5.83981945038465e-10	17.7503884918189
DNAJC15	0.675992866944445	6.67394707600556	8.63998748367485	3.02067745606539e-12	6.28238628852198e-10	17.6590796145192
SMIM20	0.651588812166666	7.13604157011667	8.58552511185616	3.75133074121438e-12	7.60840543050422e-10	17.4483837423259
CGRRF1	0.908093019666667	6.64684202043333	8.58400769463225	3.77404930024674e-12	7.60840543050422e-10	17.4425110923372
LSM7	0.607143461766667	8.79930162751667	8.56071985480881	4.14054071503877e-12	8.18934003776393e-10	17.3523681612347
POT1	0.6708640917	6.5021101261	8.5218836459811	4.83287371594306e-12	9.0010212640372e-10	17.2019780260363
CAPZA2	0.625350005244445	7.94118259098889	8.51651419462058	4.93732601708435e-12	9.0010212640372e-10	17.1811792512147
TFEC	0.968909244855555	4.78626931665	8.51574465927619	4.95248022359536e-12	9.0010212640372e-10	17.1781983090118
GIMAP2	0.841634258733333	9.72805557073333	8.50442747088609	5.18081077150236e-12	9.19047718230903e-10	17.1343556300524
STARD3NL	0.631896232166667	8.73037636001667	8.50333873586125	5.20332579255503e-12	9.19047718230903e-10	17.1301375480676
ATP5F1C	0.67494577035	8.82266004321667	8.49262368449301	5.43021662600285e-12	9.36317865068218e-10	17.0886211716624
ATG5	0.681838947033334	6.71504940681667	8.47806095744806	5.7545738019781e-12	9.75569511605935e-10	17.0321877273175
COX7A2	0.7392842912	10.3960201084	8.47435125460163	5.84026109145976e-12	9.81845227159244e-10	17.017810269593
CD58	0.605629597406667	6.69824756262333	8.44773510686429	6.49375005879208e-12	1.07381076791862e-09	16.9146367128441
CMC2	0.7001672572	7.9895826421	8.42536488732553	7.09939348423097e-12	1.145785313207e-09	16.8278964882248
DDX60L	0.889443333433334	7.9460583713	8.39114854762218	8.13714835034232e-12	1.28249086577973e-09	16.6951796388423
ZNF184	0.7750087101	6.17327814328333	8.36636535742222	8.98258938978265e-12	1.38331876602653e-09	16.5990199007731
TMCO1	0.821978482016666	7.43543027783333	8.29791944765829	1.1803707370916e-11	1.76391105556193e-09	16.3333156354243
HINT1	0.799693134353335	9.13044349766333	8.29179460450174	1.20958555018873e-11	1.76589547250156e-09	16.3095302371305
POLR2K	1.33647101163333	6.0883243017	8.28944990762644	1.22096036153941e-11	1.76589547250156e-09	16.3004243938349
TDRD7	0.734004890766667	8.53214157638333	8.22756598865314	1.56321924027417e-11	2.09887441471919e-09	16.060019560325
MRPL40	0.771688019466667	6.6226866384	8.2189644058908	1.6178609623653e-11	2.1472846746551e-09	16.026593655952
CD52	1.0014343556	10.5534720684	8.21341909447424	1.65409825336351e-11	2.18103125250689e-09	16.0050431442532
GLRX	0.884720484800001	9.14896074205	8.19572616263633	1.77524476375349e-11	2.31056695896535e-09	15.9362769838852
DPH3	0.630694905800001	7.62936631978333	8.16655755493795	1.99468678049476e-11	2.54688677909502e-09	15.8228868092846
NMI	0.6806740467	10.3011058993167	8.15868672731999	2.05842456774032e-11	2.59541607684957e-09	15.7922851523388
ABRAXAS1	0.811054304750001	6.245945576825	8.1305801552556	2.30314852563839e-11	2.84216800824086e-09	15.6829920248146
RAP2C	0.609758545916667	8.79841430375833	8.09473666439292	2.65798603295117e-11	3.15424766051511e-09	15.543580818375
TMEM256	0.6382764205	7.20746072398333	8.07424768436026	2.88490809591378e-11	3.38372883296305e-09	15.4638745067751
BORCS7	0.707926213833334	8.00434869905	8.06891017686339	2.94714416155468e-11	3.40991095706702e-09	15.4431087352536
MRPL22	0.615338965633334	6.77541399931667	8.0679959705095	2.95793802660221e-11	3.40991095706702e-09	15.4395519091939
IFIT5	1.32726313225	8.809848611625	8.0639193512761	3.00655389691889e-11	3.44626240434328e-09	15.423691093319
CD69	1.33154546803333	6.26815458211667	8.01558862104376	3.6476983091581e-11	4.04333327961294e-09	15.2356213574301
PPIL4	0.774483263066667	6.33593048303333	8.01270381463328	3.69003535325616e-11	4.06791110473168e-09	15.2243939981954
GPR65	0.994719477966666	8.10199490461667	8.00935437879362	3.73980895560345e-11	4.0782111281267e-09	15.211358123402
ZNF140	0.594470248066667	7.13808155543333	7.99960594323061	3.88853248045443e-11	4.21759431509073e-09	15.1734162199372
BIRC3	0.696672172350001	8.129664437825	7.97624146598718	4.26954140793546e-11	4.55734012506296e-09	15.0824712896366
MS4A4A	1.04238241948889	5.77439130688889	7.97402653020584	4.30754581354536e-11	4.57370680223495e-09	15.0738492093563
NDUFA4	1.11965934663334	8.85118421668333	7.96229603361493	4.51454025996957e-11	4.74355912524095e-09	15.0281843361493
PNPT1	0.901146579033334	7.45715190788333	7.95812247198269	4.59056397260905e-11	4.78892790631398e-09	15.0119367298014
ARMT1	0.711261290466666	8.36596354693333	7.95619101527744	4.62617905921163e-11	4.78892790631398e-09	15.0044174920303
ZUP1	0.907717059333333	5.8518647235	7.95476394472978	4.65267110953474e-11	4.78892790631398e-09	14.9988618057882
COMMD3	0.585534362400001	7.90156068116667	7.94767041895685	4.78662595302662e-11	4.9017965470233e-09	14.9712456636066
PLA2G4A	0.749395778033334	5.61853536125	7.93582631105079	5.01895249693475e-11	5.08805767201818e-09	14.9251328248755
TOGARAM1	0.735979869766667	6.02211569258333	7.92989432187199	5.13951994429911e-11	5.15844156001444e-09	14.9020368214135
PHF5A	0.670123766	7.19242940803333	7.91309970499146	5.49682731785767e-11	5.40941435660783e-09	14.8366444064952
TNFSF13B	0.733289529250001	11.114598788375	7.90439805872222	5.69162930108877e-11	5.52033315000792e-09	14.8027614673063
PMAIP1	0.945796983116667	6.595023596725	7.89802395392317	5.83869652061948e-11	5.62733386216781e-09	14.7779409108781
TMEM126A	0.806318740000001	7.3103263348	7.89721043409429	5.85773823265213e-11	5.62733386216781e-09	14.7747730481229
NAT1	0.9960549799	6.77398072338333	7.88850596371348	6.06541220395963e-11	5.77186914163592e-09	14.7408770676158
NDC80	0.954838053066667	5.1950982801	7.88019614280649	6.27054296987976e-11	5.9113053212315e-09	14.7085168972972
MASTL	0.7683562284	5.15049604026667	7.86023654623559	6.79207279174008e-11	6.35055706520872e-09	14.6307863517383
RPA3	0.610898843200001	7.7045230279	7.8275454521522	7.74170171370681e-11	7.00363633956597e-09	14.5034640959561
RPL22L1	1.464399822	6.61096974626667	7.82556563997437	7.80330448251248e-11	7.02785109956281e-09	14.49575293881
EVI2A	1.3131604695	9.61513285941667	7.81833744190153	8.03240732009762e-11	7.17016749007298e-09	14.4675995529348
ZCCHC10	0.742502488055556	6.10869515228333	7.75645616633511	1.0290663185604e-10	8.91003601314917e-09	14.2265582226548
KMO	0.879059635522223	5.85181064107222	7.72629536378721	1.16115661226178e-10	9.76048895657051e-09	14.1090668504394
EOGT	0.652273083200001	5.35389253186667	7.71946097749856	1.19337133928858e-10	9.98965701195347e-09	14.0824430282832
RPL26L1	0.882224185466667	6.6978533475	7.71446529184455	1.21748331691119e-10	1.01493836509779e-08	14.0629819074482
SNX14	0.597031367483334	6.545799641125	7.71229648765195	1.22810231077834e-10	1.01957761389474e-08	14.0545331256956
SERPINI1	0.703446008533334	5.1703232873	7.70693540911491	1.25475070623172e-10	1.03743199784913e-08	14.0336484926259
CHUK	0.616660882900001	7.49554342938333	7.70108712277407	1.28448091727388e-10	1.044883791334e-08	14.0108658286551
DDX60	1.3869688849	8.86372239805	7.69420333881476	1.32037917855224e-10	1.06977227100855e-08	13.9840492003246
NOC3L	0.763562871466667	7.30535978836667	7.67798222713443	1.40898922356625e-10	1.10602912825781e-08	13.9208577055739
ZNF222	0.673465555866667	5.61450174656667	7.67337911878725	1.43520078479022e-10	1.12223800900612e-08	13.9029256764357
ZNF684	0.661621512233334	4.28138808733333	7.59383342110633	1.97354032857219e-10	1.46915876710758e-08	13.5930518751888
C9orf72	0.602620620244445	5.94431776851111	7.5887898064775	2.01380259705365e-10	1.4921912727707e-08	13.5734051564885
TIMM10	0.700072077283334	7.98868431970833	7.56882749280083	2.18137883324934e-10	1.57168344935615e-08	13.4956463444266
COMMD8	1.24031643086667	7.76068702853333	7.55971733661271	2.26242012851078e-10	1.62427272856144e-08	13.4601607309177
GMFB	0.806048764500001	7.4410177584	7.52778444881166	2.57099586425011e-10	1.80192403128953e-08	13.3357826003291
LPAR6	0.61903072585	5.737145895775	7.52108564023134	2.64088525917107e-10	1.83083227555042e-08	13.3096921579261
BTLA	0.943003708933334	6.32715696326667	7.51009512530501	2.75968760034021e-10	1.90013439075984e-08	13.2668875360447
FAM8A1	0.587663427566669	10.6103354762167	7.49800848766215	2.89651451867965e-10	1.95432387624894e-08	13.219815551751
PSMA4	0.861777989433333	8.92333067781667	7.48665747068871	3.03118092620765e-10	2.02486900679845e-08	13.1756102050924
RBX1	0.8572452829	8.77003737241667	7.47072706533619	3.23079374772437e-10	2.12306296633848e-08	13.1135739451549
NUDCD1	0.594717095566666	4.73223418576667	7.46557083900995	3.29817600391731e-10	2.16030528256584e-08	13.0934953474223
AIM2	0.917595762733333	7.7741721462	7.44967177172649	3.51491627508243e-10	2.27275387607413e-08	13.0315862290538
ZMYM1	0.681860677499999	6.10827503241667	7.44045815508999	3.64697315983246e-10	2.32829229514114e-08	12.9957113821113
TVP23B	0.843128592133334	7.31199130786667	7.41988364243565	3.96003328060491e-10	2.48877605616584e-08	12.9156062735789
CASP3	0.795751871766667	7.81314574488333	7.3824976754285	4.59920105340971e-10	2.80315051515068e-08	12.7700681374821
ZNHIT3	0.770091659666667	7.4215177454	7.37869417367386	4.6697430684725e-10	2.81216109442878e-08	12.7552632952875
GIN1	0.771302039900001	4.86580035535	7.36831548092343	4.86777902692858e-10	2.90540160027388e-08	12.7148666567939
IFI44	2.45278595436667	8.14350567413333	7.35882954385232	5.05610830440588e-10	2.99125891299367e-08	12.6779470136422
EPSTI1	1.82330415351667	8.68489767420833	7.35550603116569	5.12379903155706e-10	3.02244215387813e-08	12.6650122695758
RFLNB	-0.694887542333334	10.9368002701667	-7.34481953800251	5.34764792840363e-10	3.11801876611604e-08	12.6234234201617
BLOC1S2	0.7470951968	8.76666631536667	7.34186121012932	5.41132397935166e-10	3.14605331295217e-08	12.6119109280651
KBTBD8	0.971909067766667	5.89924147531667	7.33449019533175	5.57329344085078e-10	3.20329407053344e-08	12.5832271809964
SUB1	0.923267077211111	7.38156061052222	7.32154247470561	5.86961368321729e-10	3.32622433834904e-08	12.5328454800394
CENPW	0.603415453566667	5.39742951488333	7.30251094984895	6.33395857780711e-10	3.55936714063177e-08	12.4587988247179
PSMC6	1.07674411176667	8.12615126905	7.28895446156196	6.68692173578661e-10	3.70609777741096e-08	12.4060602591536
SGO2	0.694321745016667	4.89355489610833	7.28350639204626	6.83424201914135e-10	3.74657604603689e-08	12.3848672278595
SCLT1	0.594298682766668	5.47811811285	7.25565909999418	7.63941540144501e-10	4.14294533088042e-08	12.2765550369313
IMMP1L	0.621965791516667	4.87358121754167	7.25022266281422	7.80732006807053e-10	4.20013000142013e-08	12.2554128086926
IFIH1	0.772531865811111	5.82050349037222	7.232591812085	8.37761342840457e-10	4.44763087643773e-08	12.1868533013269
ND2	-0.702034510566667	11.8836658453833	-7.2029183539737	9.43285967070693e-10	4.8919925706129e-08	12.0714886580804
SCOC	0.978991322500001	5.6823079379	7.19888955212603	9.58600885672039e-10	4.94473750500558e-08	12.0558278630405
TMEM167A	0.605871461516668	8.885603749075	7.15589944038218	1.13830669567767e-09	5.80130781838411e-08	11.8887542375194
ICOS	0.664204002266666	6.08702522176667	7.14087083211972	1.20875770822554e-09	6.08116658497309e-08	11.8303652646749
NABP1	0.701216025944445	7.65970085992778	7.13317893956449	1.24648216097767e-09	6.23983402371303e-08	11.8004844036869
MRPL3	0.717607717866668	8.5105346755	7.12923606639451	1.26627285474853e-09	6.30760211646838e-08	11.7851683987107
SLC35A1	0.6789826648	8.68764431483333	7.1124679838774	1.35399977840347e-09	6.62999794405622e-08	11.7200405501163
ZNF22	0.598477289483334	7.36149533549167	7.078277829583	1.55210557435782e-09	7.29887595736475e-08	11.5872832294585
BCL2A1	1.5068122151	7.50857481501667	7.07570400815093	1.56813959712856e-09	7.35712749592361e-08	11.5772914731642
CMC1	0.699441887666667	7.5531363493	7.07177992042647	1.59290383765195e-09	7.43871343073853e-08	11.5620584855812
ATP5MPL	0.813097847933333	8.31620096938333	7.0593520699405	1.67393700211191e-09	7.79907738582119e-08	11.5138194052114
TIMM8B	0.690556478300001	6.79510062626667	7.05275726920551	1.71859351168728e-09	7.95204254696771e-08	11.488224501347
RTP4	1.4284654047	8.18989409631667	7.03588069661679	1.83835785334841e-09	8.39073107091646e-08	11.4227350183832
GCH1	0.622815794800001	9.99757395933333	7.03261222397995	1.86249702864125e-09	8.44359888894576e-08	11.4100533641185
AP1S2	0.598970407016668	8.99096180744167	7.02966313999357	1.88454851108786e-09	8.48635751399253e-08	11.3986113995433
MRPL13	0.959121116633334	5.80853326208333	7.02670461875272	1.90693215904828e-09	8.53605453272267e-08	11.3871332642332
SNRPG	0.913320994599999	8.2017370536	7.0070333242274	2.06265489389367e-09	9.08558948240413e-08	11.3108262878026
TRIM22	0.752089553333334	11.5456507006667	6.98274448030836	2.27252967261766e-09	9.90683268153548e-08	11.21663563742
GSKIP	0.8368525172	7.95756892433333	6.96708070476506	2.41903511807906e-09	1.0472449457538e-07	11.1559095972754
COPS2	0.835961640516667	6.65858803290833	6.96141413414777	2.47432330757388e-09	1.06888647552453e-07	11.1339445665428
TAF1A	0.6286188573	5.37384641418333	6.95505166944042	2.53790374719721e-09	1.09401004692215e-07	11.109284255456
STARD4	0.6135759935	6.00941213958333	6.94306505958301	2.66214361798553e-09	1.13303977530042e-07	11.0628316264675
SNX4	0.73573512345	6.462732616125	6.91491853298881	2.97822835915866e-09	1.24513922620623e-07	10.9537865641013
NDUFB3	0.872403240833333	7.88925796295	6.91467874577214	2.98107587120854e-09	1.24513922620623e-07	10.9528577872543
DPM1	0.702055833333334	8.78554665213333	6.90983296792339	3.03920526737018e-09	1.26418406317373e-07	10.9340892081731
HAT1	1.0787827364	6.60444441533333	6.90208940201446	3.13444992063618e-09	1.29578673563349e-07	10.9040999727237
COX7B	0.79733697	6.2798487604	6.87982707898062	3.42516344432935e-09	1.39312998640928e-07	10.8179035200649
IMPA1	0.6526410255	8.46626513855	6.85576302153334	3.76968432652057e-09	1.4970395984887e-07	10.7247668806488
GBP3	0.895237179166667	8.96158729338333	6.85085454921565	3.84408854922162e-09	1.52060083121563e-07	10.7057739977988
IFI6	1.56548042936667	10.6300195644833	6.8423014614382	3.97725157407473e-09	1.56407550205426e-07	10.672682471764
PDCD10	0.936010119966667	8.86708430311667	6.82624917367372	4.23969786793131e-09	1.66080902500284e-07	10.6105902938372
CCRL2	0.6052209695	6.10241367815	6.81901550338268	4.3635357038277e-09	1.7006527605602e-07	10.5826153980129
CRYZ	0.648678242033333	6.91603494135	6.80597792424363	4.59590270787072e-09	1.76605221387779e-07	10.5322042130604
CALHM6	0.890590890386667	6.50362556462	6.78958440920622	4.90564832663658e-09	1.86027348386403e-07	10.4688341388345
TRIM6	1.2778359179	5.26896509425	6.78301527204926	5.03552560805628e-09	1.88822850589084e-07	10.4434462227017
LY96	1.13187135873333	7.9041467871	6.74976668608562	5.74729995423966e-09	2.09667322381249e-07	10.3149986495609
HAUS1	0.844394464166667	6.25741605428333	6.74187677271182	5.9304097547725e-09	2.15567723230235e-07	10.2845302340485
DBI	0.859540792233334	8.31457347900556	6.73826907826577	6.01606147958763e-09	2.18128538029185e-07	10.2706000289683
CXCL10	1.28353185233333	5.66987374476667	6.72359570175442	6.37730593197607e-09	2.28113067148378e-07	10.2139529329434
RPS27L	0.703856080811111	5.74332227959444	6.71968981359938	6.47705186085322e-09	2.31270874762572e-07	10.1988769669182
YEATS4	0.710172121233334	5.10006076205	6.6994150425737	7.02031458241923e-09	2.4760109507994e-07	10.1206399044516
IFIT1	1.9850700672	10.0839631757667	6.6827925373955	7.49937426759961e-09	2.61299441234118e-07	10.0565212677198
RECQL	0.595697859391668	7.7703060481375	6.66933222527463	7.91103344928568e-09	2.74157332535145e-07	10.0046170679302
PDIK1L	0.732604134733334	6.16549038173333	6.65860552072815	8.25512985289538e-09	2.82269473986969e-07	9.96326483904707
CLEC2B	0.786003680349999	7.18974740650833	6.65464465757746	8.38591938387621e-09	2.85772867652565e-07	9.94799790005087
FAR1	0.639556971688889	7.73940542337778	6.65193609180903	8.47654263631625e-09	2.87888503611185e-07	9.93755865004244
BAZ2B	0.657084199566666	9.02161360775	6.64581692282459	8.68488171744618e-09	2.93482083363081e-07	9.91397671167348
RWDD3	0.8513007885	6.15876696275	6.64214332309622	8.81239620198977e-09	2.96796796292056e-07	9.8998210195192
SLIRP	0.610733522533334	7.21936213383333	6.63343269498402	9.12224590861736e-09	3.04689054570276e-07	9.86626056061951
LAMTOR3	0.682271480366666	7.25165917226667	6.62455807458093	9.44907774935476e-09	3.1301427670851e-07	9.8320751284468
PRPF39	0.716899647766666	6.70748377658333	6.59831845196642	1.04851462532782e-08	3.4338853979486e-07	9.73104010432591
S100A8	0.838610485066668	9.97844023066667	6.5895552277741	1.08557417924409e-08	3.52128492811946e-07	9.69731145468909
NMD3	0.662934465611111	6.72448816208333	6.58652210681838	1.09870241457945e-08	3.55782062788537e-07	9.68563896612909
EMC2	0.746851978466666	6.38909045066667	6.58251160373137	1.11630380259326e-08	3.5917564455369e-07	9.67020648474833
IFIT3	1.42952269435	11.0747071959417	6.55827458772965	1.22880609799377e-08	3.87948892346266e-07	9.57697412541554
VBP1	0.688656243833334	8.65819123201667	6.5568584540561	1.23571755320351e-08	3.88913664872506e-07	9.57152841413466
SENP7	0.707922466816667	5.97426243074167	6.55361625313436	1.2516870755244e-08	3.93326091302636e-07	9.55906132348387
RSL24D1	1.23648153618333	7.29438152100833	6.54910537189306	1.27424748365933e-08	3.99171874772412e-07	9.54171751161015
ZBTB41	0.753666139400001	7.03552148246667	6.54716284407474	1.28408684502478e-08	4.01630511806664e-07	9.53424932264733
TAX1BP1	0.618676370133333	8.47293729162222	6.52599698064124	1.3963188409631e-08	4.31571884348226e-07	9.45289941482415
HINT3	0.729881927066667	6.33744615735556	6.52513503577073	1.40109043097133e-08	4.32195693492595e-07	9.44958750525229
LYSMD3	0.6320756877	8.16598717481667	6.52070680186039	1.42586123669254e-08	4.37685955104105e-07	9.43257375962518
COX16	0.8833492795	6.77404954665	6.50356039469802	1.52595152364036e-08	4.65726868954925e-07	9.36671389406839
AGL	0.707802270566667	7.69078513325	6.45346176698458	1.86020380391538e-08	5.54324247270145e-07	9.17445580113484
PLSCR1	0.766182538755557	7.77439914405556	6.42267906449182	2.10069728628501e-08	6.21399810168823e-07	9.05645590354089
CLEC4A	0.588554408550001	9.05249014309167	6.40843488639043	2.22220196256601e-08	6.4613452745445e-07	9.00188839818521
RRM2B	0.602975906433333	8.56788230171667	6.3805937863742	2.48021021929613e-08	7.09727105873477e-07	8.89529832927785
COX7C	0.948072784177778	8.46448618183333	6.36258320798393	2.66275254992661e-08	7.5659675974957e-07	8.82639153611903
SCO2	0.713618028066667	9.35691328926667	6.34197661176414	2.88802309183194e-08	8.01416476679746e-07	8.74759884034828
TMX1	0.691666022350001	8.15282982314167	6.33298361908307	2.99217349671427e-08	8.26905590722106e-07	8.71322835008635
ABHD13	0.619623436183333	5.29812173625833	6.32514022046439	3.08605007694776e-08	8.44748633003313e-07	8.68325938903257
CTSL	0.621111321966667	7.31657421098333	6.28576100683961	3.60344090214282e-08	9.62858500130189e-07	8.53290754292304
OTUD6B	0.651870251633333	6.28201758188333	6.28443457046108	3.6222923895789e-08	9.65338529291476e-07	8.52784646421105
NFYB	0.613931567433333	4.981994090575	6.26938609730631	3.84314234295518e-08	1.01481091134526e-06	8.47044374553371
CSTA	0.940858215333333	9.1017060221	6.24570433612974	4.21805760504842e-08	1.09096274518265e-06	8.38016724273587
HES4	1.09382400573333	5.75443649526667	6.23188005209026	4.45346736767035e-08	1.13871040146238e-06	8.32750145900704
GZMA	0.979208116566666	9.24648604185	6.23005894628762	4.48543491761011e-08	1.14398437456215e-06	8.32056552305052
PARP9	0.723795254516667	9.06048462335833	6.22722876016943	4.53556829185855e-08	1.15365739923963e-06	8.30978722436455
LOC101928152	0.7784169327	6.13733754748333	6.22681259931605	4.54298682912662e-08	1.15365739923963e-06	8.30820243260954
CLEC4D	1.03858954065	5.85609814924167	6.22619016967351	4.55410481875914e-08	1.15420239464381e-06	8.30583218628986
CMPK2	1.8595102354	9.683434469	6.22037370771018	4.65931369089403e-08	1.17643297121522e-06	8.28368523890372
OAS1	1.53575613591667	9.262029833375	6.21872161719543	4.68963428214515e-08	1.18260852509995e-06	8.27739549826045
ISG15	1.7238145215	10.9801005058833	6.21754641598801	4.71132168310075e-08	1.18659430255773e-06	8.27292156146611
TRMT11	0.658567777466667	6.11221077793333	6.20985560260965	4.85572689371637e-08	1.21688738327744e-06	8.24364750305842
MRPL1	0.690909520300001	6.27280733258333	6.20857392654714	4.88021536222799e-08	1.22150700642168e-06	8.23876973696056
TIGIT	0.672164707333334	7.0840487161	6.18249257262645	5.40602888290488e-08	1.32077857510181e-06	8.13955791552043
RPS7	1.17491589076667	9.73495778356667	6.15978254440776	5.90940769145773e-08	1.42945312670825e-06	8.05324575105574
NCEH1	0.6198925098	5.00515415593333	6.14553091784818	6.24876508920644e-08	1.49802206827931e-06	7.99911720275174
RSAD2	2.44662737493333	9.6287550753	6.14021153845651	6.38032325706809e-08	1.52327386258097e-06	7.97892116391767
TP53INP2	-0.6545525869	7.39689956371667	-6.10767304663122	7.24699181890189e-08	1.67661482746017e-06	7.85547005875971
SAMD9L	1.00445881393333	8.52047738301111	6.10332075685024	7.37143606993255e-08	1.69955830028365e-06	7.83896899697262
LAP3	0.900675483366667	9.81310823751667	6.09237292871178	7.6939111987656e-08	1.75783651782443e-06	7.79747411821471
ATP5PF	0.616984191666667	8.06867868913333	6.09057995123801	7.74804113118654e-08	1.76420972664286e-06	7.79067997612669
CKLF	0.585671441333333	9.93038949495	6.07816887355572	8.13322400547544e-08	1.82716771811204e-06	7.74366356688881
IFI44L	2.48909341543333	9.48237133851667	6.07516097407561	8.22939732019517e-08	1.84466512819575e-06	7.7322722857309
FBXO6	0.802974383133333	8.45726645243333	6.07305726973275	8.29732932859645e-08	1.85166285260072e-06	7.72430610026992
SUCO	0.603147376999999	7.57480727123333	6.05823703533882	8.79190776893944e-08	1.93421970916668e-06	7.66820442590553
ZNF267	0.915672100633333	8.11354063161667	6.04984526969687	9.08479862417089e-08	1.98997532512512e-06	7.63645222232505
HERC5	1.57333079473333	9.88766939496667	6.04754467087913	9.16676973959908e-08	2.00575284953006e-06	7.6277492313416
TOMM5	0.717244944349999	7.08887391559167	6.04704859085357	9.18454107612772e-08	2.00746404842687e-06	7.6258727034951
BBS10	0.659387641033333	6.23232139851667	6.00766235207212	1.07100716981924e-07	2.27436827830877e-06	7.47700644180518
BST2	0.6918046932	9.32886256613333	5.99217237898354	1.13765932316538e-07	2.39573477928376e-06	7.41852590494106
ARL14EP	0.6182112071	7.04251847215	5.9867096911728	1.16213175560307e-07	2.42951772409703e-06	7.3979112294285
KAT2B	0.605200278666667	9.3721371851	5.96899997891153	1.24511150062431e-07	2.57629532447127e-06	7.33111242391661
MAP4K3	0.800252364866667	4.97935615523333	5.95826378815589	1.29824600967658e-07	2.66437589005242e-06	7.29064145204633
SPATS2L	1.05630549001667	5.374793228525	5.94619114175898	1.36068047694014e-07	2.76756056133465e-06	7.24515499465704
AKR1C3	1.04210163893333	6.29358146816667	5.94110363473976	1.38787296153252e-07	2.81113947047762e-06	7.22599379812126
C2orf76	0.698819296133333	5.14205149733333	5.90704179276551	1.58431639704373e-07	3.1366044155015e-06	7.09781649684591
RPS17	0.769596810733333	11.1777110749667	5.89578219056708	1.65512174016872e-07	3.24493935725596e-06	7.0554886134508
RPL39	0.848987865333334	11.7751496253333	5.89515790992716	1.65913786075643e-07	3.24965506824275e-06	7.05314240411085
RPL9	0.837228360333334	11.4285571461667	5.89100490069379	1.68610160117931e-07	3.29287644745318e-06	7.03753600463071
RIN2	0.602854347366667	6.54923846196667	5.86688792544359	1.85147524200312e-07	3.5674939381252e-06	6.94696648579159
PARP12	0.770333027100002	9.76555046798333	5.85604319905042	1.9309768593762e-07	3.69903621628418e-06	6.90627277788578
MRPL32	0.633639658033334	7.62993376891667	5.84799343456003	1.99216431801896e-07	3.79508243170109e-06	6.87608019232101
TRAT1	0.990906448666667	7.24033784786667	5.82929807938565	2.14177030379593e-07	4.01562027033263e-06	6.8060029254774
IFI27	3.35408536573333	8.3304435872	5.81752673181688	2.24161545362083e-07	4.13745198182494e-06	6.76191143605917
COMMD6	0.602393214866667	7.28982582393333	5.80094438256197	2.39012293778455e-07	4.37156302328789e-06	6.69984194776152
STAP1	0.7741330196	6.2858202573	5.78420971399498	2.54985419590297e-07	4.61766234723038e-06	6.63725310903622
USP18	1.52891690153333	7.1243084532	5.76939637685527	2.70002588079642e-07	4.8418064105944e-06	6.58189324045008
ZNF302	0.590205263822223	6.92925920212222	5.76765585957272	2.71823482535143e-07	4.86580917184026e-06	6.57539131704833
DDX58	0.865421027511111	8.54625218928889	5.75555603724277	2.84822050916364e-07	5.05809864012916e-06	6.53020654384501
IRF7	1.08871408333333	9.24680165843333	5.72264327148617	3.23370544035856e-07	5.61418016814058e-06	6.40743923283221
TNFAIP6	1.07781410085	9.29981838935833	5.72131859763526	3.25025552789742e-07	5.63538288459644e-06	6.40250242010893
IFIT2	0.978772294350001	10.622836979025	5.69361180096775	3.61625128897813e-07	6.15647708893205e-06	6.29932220857518
MIR3916	0.638970193133333	4.56918763286667	5.67481799994685	3.88739513111133e-07	6.56270371339246e-06	6.22941952647854
ITGAV	0.715697390233333	6.70712276121667	5.67440889863022	3.89351538465158e-07	6.56754008110042e-06	6.22789866950712
FPGT	0.697673468833334	6.09049042198333	5.66724179173212	4.00229421572755e-07	6.72852362567397e-06	6.20125994912244
ASAP1-IT1	-0.677336297466667	6.89847622173333	-5.66339016531512	4.06198689419845e-07	6.79490245468984e-06	6.18694844545337
ITGA4	0.591526082300001	7.38514694068333	5.64002093644827	4.44348393944132e-07	7.32616170969351e-06	6.10017920442168
ABCB10	0.6300990446	7.381158279	5.63017550053304	4.61461003803949e-07	7.54417689687267e-06	6.06365651235503
GON7	0.616527259166667	5.82741424208333	5.61464874318926	4.89779709301879e-07	7.95556832162327e-06	6.00609867112928
EIF2AK2	0.62538252118889	7.33288067270556	5.60171980681275	5.14664249480197e-07	8.29300045448363e-06	5.9582089423102
EPS8	0.750751165966667	5.14903648241667	5.59276506564761	5.32627080093211e-07	8.54830446603058e-06	5.9250603093629
EFCAB7	0.601528916533333	4.6233080147	5.59204089530363	5.34106493580767e-07	8.55358689957322e-06	5.92238031051859
CHAC2	0.662769812533334	4.88419385286667	5.57444681937334	5.71322421296652e-07	9.03988904097149e-06	5.85730230240194
TNFRSF17	1.22140573023333	5.74016468565	5.57119711151808	5.78471145427176e-07	9.11013027935039e-06	5.84528924560089
APOL6	0.661410947983334	7.786928557725	5.56205455282339	5.99059927433999e-07	9.37582232432388e-06	5.81150438128087
ZNF708	0.657130237333334	5.87338421956667	5.54679560072132	6.35044850322399e-07	9.85491908492621e-06	5.75515717498401
ANKRD22	1.00016628665	6.56978080914167	5.53790028692791	6.56997967623702e-07	1.01565340987284e-05	5.72233230883613
GAPT	0.612795245933334	8.5195343362	5.5176751041674	7.09737430700576e-07	1.08143828753425e-05	5.64776276158124
C1QB	0.714107688	5.19924255666667	5.50114780637456	7.55916937239508e-07	1.14402612842234e-05	5.58689383508233
TAFA1	0.735512332999999	4.84413660596667	5.48583770615155	8.01332971237871e-07	1.20642472848902e-05	5.53056182733052
MT1E	0.5980268913	9.19045979503333	5.46765719021761	8.58767963984946e-07	1.2795262116272e-05	5.46373663750183
ZBP1	0.812484939516667	7.70939030904167	5.39943457239564	1.11281298436184e-06	1.58881027222334e-05	5.2136486673889
LY6E	1.30820833363333	7.83940114151667	5.38836953073121	1.16047532973109e-06	1.64637336863537e-05	5.17318920777513
IRS2	-0.587560119366667	9.27579826283333	-5.38697602479572	1.16661860773015e-06	1.65276431126039e-05	5.16809589479747
MT1X	0.594293381633333	9.54722803316667	5.30648628557625	1.58146906106751e-06	2.13357309324415e-05	4.87469900546344
CETN3	1.00241095116667	5.14874184865	5.29538773520841	1.64903920144381e-06	2.2016256866177e-05	4.83436816735055
GORAB	0.634712032533334	6.28427071906667	5.26070300268985	1.87904609441555e-06	2.43780552467776e-05	4.70852797886898
SIGLEC1	1.15328737488333	6.68957791004167	5.22835186439106	2.12187491486268e-06	2.69224556807797e-05	4.59143168952265
NRGN	-0.752614439366667	10.0768439012833	-5.22752673806796	2.12845570845206e-06	2.69889789203721e-05	4.5884486565429
RAB33B	0.607616672066666	7.4234677748	5.17739954619202	2.56822395364672e-06	3.14771263917794e-05	4.40756268003633
ARL13B	0.607029381700001	5.01765007658333	5.16772280177014	2.66286355115721e-06	3.24204039113129e-05	4.37272076593078
SERPING1	1.23163607006667	7.66095622063333	5.14978905519626	2.84740281884074e-06	3.43973080642473e-05	4.30821567456933
GBP1	0.813457408483334	9.1516276041	5.13121723505911	3.05174359816048e-06	3.65593084021909e-05	4.2415078168755
BATF2	0.945902217266666	7.1212730144	5.112352013944	3.27404439458915e-06	3.88076213962641e-05	4.17384321234883
OAS2	0.954261970655556	7.36886344650556	5.09992266484625	3.42911747496977e-06	4.03161239745128e-05	4.12931636561925
DHRS9	0.693281385855555	8.83009722801667	5.09694400976748	3.46733835684201e-06	4.06923118155502e-05	4.11865205205307
LINC00487	1.15316376263333	4.31354500005	5.07750281210283	3.72727532442473e-06	4.30171924456204e-05	4.04910904532104
GBP5	0.86099566055	9.447734396375	5.07299503167711	3.79022531889123e-06	4.36189421467836e-05	4.03299952749266
IFI35	0.729362782233334	8.84206422465	5.07216140972514	3.80198041999499e-06	4.37292776470804e-05	4.03002103245031
ETV7	0.979221815483334	5.79529830930833	5.0682343234339	3.85784023659885e-06	4.42959982544935e-05	4.015992378928
COX6C	0.6022521272	8.54090251166667	5.05206629690167	4.09642467036411e-06	4.67163772187256e-05	3.95828197054285
C20orf197	0.759839585333334	4.85736854083333	4.98321108507318	5.28515601973671e-06	5.79471399685698e-05	3.71335690124604
MT1HL1	0.604193113033333	9.63249801915	4.97769863267856	5.393775373763e-06	5.88487305646767e-05	3.69380885732632
OASL	1.04025190098333	9.35752177690833	4.95583768163043	5.84649002319196e-06	6.3005923999933e-05	3.6163759286553
METTL18	0.587793419566667	6.28785671828333	4.90889797108732	6.94800439638523e-06	7.24762361389222e-05	3.45060173726955
XAF1	1.08528634355556	9.74646066798889	4.90306197577928	7.09842329565959e-06	7.37782542847174e-05	3.43003836655229
LAMP3	1.16413187056667	6.32247978081667	4.89275110720117	7.37201028506828e-06	7.61843053921891e-05	3.39373341951501
MT2A	0.639234021600001	10.7842722245333	4.88426488926895	7.6049044977456e-06	7.80770195101882e-05	3.36387798052784
BISPR	0.697375286333334	7.3939101925	4.88057574891157	7.70838066444453e-06	7.88984634827519e-05	3.35090620559962
MT1H	0.631715828966667	9.48975610738333	4.87502423769651	7.86669662119761e-06	8.01124369692279e-05	3.33139399688505
NEXN	0.615130298533333	5.44812200856667	4.84477417006305	8.78690114086157e-06	8.80610748215307e-05	3.22524333890726
ZBTB16	-0.585090426766666	6.40505901131667	-4.82945940330862	9.29212781423453e-06	9.22536351005745e-05	3.17161331177763
RRM2	0.678887781983334	6.33776924084167	4.81083134228922	9.945061682718e-06	9.73940166927927e-05	3.10648236045834
OAS3	1.19387902626667	7.50881638938333	4.79397519846578	1.05744161867802e-05	0.000102660381208904	3.04764377010632
PTGS2	0.603748074983333	7.110608598425	4.77186576963344	1.1459224679151e-05	0.00010993923758768	2.97060900371259
RPL34	0.894337854866667	9.38118553676667	4.73187232732618	1.32471275137014e-05	0.000124127984422393	2.83167393847128
GZMK	0.610807093233334	9.13780006741667	4.70747159683694	1.44688862745997e-05	0.000133896931974208	2.74717146013557
RPL31	0.614054077755556	8.03471659341111	4.65731323694003	1.73356978452525e-05	0.000156619063291592	2.57410818761194
CLIC2	0.653010737966667	5.30654627951667	4.61421937731933	2.02355772533431e-05	0.0001783453628261	2.42612128390804
CD72	0.649792401433334	6.88201534135	4.54825748383163	2.56113328295756e-05	0.000218655534703283	2.20089133885717
SPARC	-0.643624940149999	7.88897029090833	-4.54332939592229	2.60646236384481e-05	0.000222055623852218	2.18412776808832
MS4A1	0.608822499753334	8.48143374160333	4.52508277782818	2.78119766569147e-05	0.000234859278809793	2.12213742908301
ZCCHC2	0.620897209358333	7.6085491808625	4.51289033578489	2.90425749551129e-05	0.000243960246683137	2.08078417621755
CCL2	0.6512993648	4.32615277626667	4.4166895270475	4.07966830396444e-05	0.000326470560746444	1.75647084411635
LINC02555	0.866136763633333	4.19571121708333	4.38179693496175	4.61116673847449e-05	0.000362956214521984	1.63972416219584
MX1	1.1923912571	10.5425406975167	4.37686589842518	4.6915025777091e-05	0.000368273824913242	1.623264165179
CCL8	0.619790458966666	4.40469208218333	4.37491784379434	4.72361308516213e-05	0.000370362107967589	1.6167641376674
GBP4	0.617364758933333	6.41880896031667	4.37059585157874	4.79561773849168e-05	0.000374407090775276	1.60234843018142
CLEC12A	0.696758809455556	6.46377744522778	4.36615695354625	4.87067883456425e-05	0.000378947453947162	1.58755052544081
CENPK	0.844488111566667	5.76445544631667	4.26170814617317	7.0048946047191e-05	0.00051220276823343	1.2416496431603
IL18R1	0.612823843566667	6.76965975375	4.16417803936472	9.79848143303912e-05	0.00067673592752527	0.922761130437318
ANXA3	0.850228389233333	8.26731295051667	4.14469130606753	0.000104734647441493	0.0007172154709724	0.859535836771588
LMNB1	0.6091898076	7.44140483946667	4.1359115884096	0.000107920593632442	0.00073429681481986	0.831103954728157
LINC01410	0.673336085733334	6.97988834386667	4.1150840458003	0.000115857351273815	0.000779361855484479	0.763792395723744
CASP5	0.670705110766667	6.78519378845	4.09600558149728	0.000123620076074104	0.0008255251290033	0.702302009402688
CLEC12B	0.700357038033333	4.9562571093	4.07146112898212	0.000134347833959967	0.000887112699683396	0.623433488353786
FCGR1B	0.7453339807	9.32590688808333	4.04864153796785	0.000145123463000324	0.000948096095391364	0.550350738536105
FCRL1	0.64719804315	6.87264736320833	3.93106838618037	0.000215226618650242	0.00129960544886261	0.17760416619843
SLC26A8	0.6496687783	5.58189664161667	3.91387679458969	0.000227882541414403	0.001359746344423	0.123644935171765
LAIR2	0.739940524533334	7.68619855533333	3.85320947095853	0.000278508585009836	0.00160854056512695	-0.0656346886571546
LGALS3BP	0.660858040733334	6.6881442261	3.84613180073421	0.000285074154055174	0.00163942017785322	-0.0876000995679327
DDX11L2	-0.658767888733333	7.67525559593333	-3.68255862473677	0.000485412920888181	0.00256421059596705	-0.588258702698144
ERV3-2	0.693820471566667	7.04695440201667	3.64367229789234	0.000549894212423199	0.0028314358962291	-0.705259067655206
TRBV27	-0.658192846366666	8.92458166548333	-3.45789444732876	0.000987915855194151	0.00459645167497389	-1.25300634462337
UTS2	0.918852082066667	5.07249276398333	3.4534762916508	0.00100157020828329	0.00465247003958256	-1.26580101207146
HDC	-0.640744791033333	5.86440977698333	-3.34434065034798	0.00140143961799153	0.00612890588626949	-1.57831570605182
JCHAIN	0.7436101328	8.98252841093333	3.17399620864056	0.00233828645862448	0.00940254953483959	-2.05210424757625
PRSS33	-0.77061772275	7.14915081769167	-3.16028209665228	0.00243501848031442	0.0097113668480819	-2.08948262993623
BPGM	0.7699803293	8.65958967081667	3.1323899994527	0.0026434359273348	0.0103691768224873	-2.16514410094485
LRRN3	-0.720197901816665	7.78035787219167	-3.06629685533358	0.00320581162557209	0.0121622160915509	-2.34248586461078
TCL1A	0.608035012566668	9.26722210945	2.97934266684727	0.00411644477942831	0.0148321409144824	-2.57155852345763
RNASE2	0.639215308266667	8.23074568853333	2.9521538795285	0.00444722741299251	0.0157954869418505	-2.6421778121084
KLRC3	0.653886163733334	5.60006240926667	2.84106324861422	0.00607152749486029	0.0203873161919626	-2.92562906812249
ITLN1	0.5858485782	5.47028895896667	2.78816930636221	0.00702361568529218	0.0230584902904938	-3.05766323967771
CPA3	-0.716321419733332	6.43228868473333	-2.54825666408248	0.013310231983112	0.0387643453193737	-3.63196516216566
