# Supplementary material for: Novel Immune-Related Genetic Expression for Primary Sjögren's Syndrome
Source: Front Med (Lausanne). 2022 Jan 3;8:719958. doi: 10.3389/fmed.2021.719958 (PMC8761677; doi:10.3389/fmed.2021.719958)
Supplement: Supplementary file 4 [file Data_Sheet_2.CSV]

turquoise	DEG	turquoise|DEG
FAM221A	SAMD9	AZI2
RCAN3	MYH9	COMMD3
SNHG19	TNFSF10	LSM7
STXBP3	DDX60L	CD58
ARL1	TDRD7	FMR1
ZNF273	IFIT5	ZNF140
ANK3	MS4A4A	RAP2C
ETNK1	PNPT1	CAPZA2
SMARCA5	TNFSF13B	FAM8A1
KLF4	DDX60	SNX14
RLN2	TIMM10	UBL5
MCEE	AIM2	MRPL22
NR1D2	IFI44	STARD3NL
MAN1C1	EPSTI1	PKD2
C10orf88	RFLNB	NUDCD1
CPVL	IFIH1	RPA3
GDPGP1	ND2	C9orf72
TTC39B	RTP4	DPH3
NFE2L3	TRIM22	SCLT1
ITPR1-DT	IFI6	CHUK
RNASE6	CCRL2	EED
ZG16B	TRIM6	SMIM20
PCMT1	CXCL10	CENPW
RELCH	IFIT1	TMEM256
PCLAF	IFIT3	PRDX4
LOC100287896	PLSCR1	ZNF22
SYT11	SCO2	LPAR6
ZNF566	HES4	AP1S2
ITPRIPL1	PARP9	JAK2
LINC01560	CMPK2	TMEM167A
HECW2	OAS1	POT1
TMEM30A	ISG15	TRIAP1
OPA1	RSAD2	MRPL15
CCDC18	TP53INP2	DNAJC15
MDH1	SAMD9L	TBK1
NDUFAF4	LAP3	IMMP1L
SOCS5	IFI44L	ATP5F1C
WDFY1	FBXO6	RECQL
WWP1	HERC5	STARD4
TUSC1	BST2	ATG5
ZNF252P-AS1	SPATS2L	EOGT
NAE1	RIN2	CLEC4A
TMEM44-AS1	PARP12	GCH1
LRIF1	IFI27	METTL4
PIGF	USP18	NFU1
DTX4	DDX58	PHF5A
HSF5	IRF7	NMI
PGAP1	IFIT2	SLIRP
LYPLAL1	ASAP1-IT1	TAF1A
HENMT1	EIF2AK2	CIAO2A
HLA-DPB2	APOL6	ZNF684
BAG3	MT1E	TMEM123
CDKN2AIP	ZBP1	RRM2B
ARHGAP5	LY6E	CMC2
EMG1	IRS2	CKLF
SOWAHC	MT1X	ZNF222
C8orf37	SIGLEC1	TAX1BP1
ARFIP1	NRGN	BCLAF3
COX14	SERPING1	BIRC3
GTF2E1	GBP1	C1GALT1
ACSL6	BATF2	NFYB
UBE2T	OAS2	ICOS
HMMR	DHRS9	BORCS7
CASP6	LINC00487	SUCO
HORMAD1	GBP5	ABHD13
SNRPF	IFI35	LYSMD3
ZDHHC2	ETV7	FAR1
ATP5MG	MT1HL1	CRYZ
ASF1A	OASL	ZMYM1
LOC100505622	XAF1	IMPA1
RPL36A	LAMP3	CTSL
MTMR6	MT2A	ZNF302
WASIR2	BISPR	ARMT1
KLHL15	MT1H	KAT2B
SETD9	NEXN	SERPINI1
GNMT	ZBTB16	NCEH1
DZIP3	OAS3	ATP5PF
CUBN	SPARC	COX7A2
CD36	ZCCHC2	SLC35A1
LTC4S	CCL2	VRK2
PGGT1B	LINC02555	COMMD6
IFT57	MX1	ITGA4
WASF1	CCL8	BAZ2B
WDR5B	GBP4	ARL14EP
FGD4	SLC26A8	SGO2
RPL11	LGALS3BP	PSMA2
XRN1	DDX11L2	NMD3
LOC101927330	TRBV27	TIMM8B
NUMA1	HDC	TOGARAM1
ANGPTL6	PRSS33	C1GALT1C1
CLDND1	BPGM	EFCAB7
TCEAL1	LRRN3	NABP1
ABHD3	CPA3	OTUD6B
ARRDC3		CMC1
KTN1		CKS1B
EFR3A		PLA2G4A
DLGAP5		SLC38A6
SH2D1A		ZCCHC10
FLJ45513		LAMTOR3
PARG		GON7
ATAD1		MRPL32
ZNF84		TRMT11
MALT1		ZNF184
ATP10D		DPM1
MPZL2		GAPT
MIR3682		MRPL40
ZNF32		MRPL3
ZMAT1		VBP1
NLRP2		ABCB10
RAB39B		RPS27L
STK17B		PPIL4
SS18L2		BBS10
DCLRE1A		MASTL
EXOC8		TIGIT
UNC5CL		GMNN
C21orf91		MIR3916
NKIRAS1		NOC3L
EXTL2		BLOC1S2
HDDC2		YEATS4
ZNF57		SLFN12
IFT20		HINT1
UBE2Q2		TMX1
UPRT		RAB33B
MUC8		ARL13B
ZFP3		SENP7
LOC100506606		METTL18
SDHAF4		SNX4
CWC22		COX6C
CD180		MRPL1
OXSM		PRPF39
TMEM212		AGL
PARP8		ZNHIT3
CARD16		GIN1
LINC00339		ABRAXAS1
KCNN4		TMCO1
PDZD8		PDIK1L
PFDN4		TMEM126A
TMOD2		ZNF708
ZNF204P		GORAB
FAM3C		HINT3
PLGRKT		GIMAP2
CCT2		CHAC2
EID1		CASP3
UBXN8		EMC2
PTPN4		C2orf76
ZNF26		PTGS2
TTC14		GMFB
CDC37L1		TOMM5
ACOT13		ZBTB41
UHRF1		RBBP8
SLC5A10		GZMK
PAPSS1		FPGT
CD79B		RPL31
RPS10P7		IL15
MRFAP1L1		COX7B
MOB4		CLEC2B
ZNF792		ATP5MPL
DDIAS		MS4A1
DNAJB4		ITGAV
ANKRD13C		GLRX
TXLNGY		MTHFD2
P2RY10		TVP23B
RP2		CGRRF1
LRRC69		NIPSNAP3A
SWAP70		RBX1
EPC2		C1QB
DRAM2		PSMA4
ZNF322		KMO
MED7		LOC101928152
RAD54B		RPL26L1
STYX		COPS2
MS4A6A		GSKIP
USP16		ZUP1
THAP1		RPS17
FEM1C		TAFA1
MIR570HG		CLIC2
MSMO1		EPS8
XRCC4		HAUS1
PRIMPOL		CD72
ANKRD12		RRM2
BBS12		S100A8
ZNF300		STAP1
FAM30A		LMNB1
MEIS2		IL18R1
NUP35		TFEC
ASNSD1		RWDD3
NOP58		DBI
CEP135		NDUFB3
RCAN2		MAP4K3
BCL11A		PMAIP1
ZHX1		NDC80
CHI3L2		SUB1
DNAJB14		CALHM6
THAP9-AS1		GBP3
ZNF320		BTLA
FCHO2		UQCRQ
CCNA2		SNRPG
C10orf143		CD52
OLR1		COX16
ZNF304		GPR65
TIGAR		RPL9
PTPN22		NAT1
VSIG1		FANCL
KCNH8		RPL39
LINC00621		C20orf197
NEK7		KBTBD8
RFK		PDCD10
BORA		CLEC12A
BTAF1		MRPL13
EID2B		FCRL1
SPNS3		SCOC
ARMCX2		CASP5
SLC39A10		LINC01410
GTF2B		MRPS28
INTS2		ZNF267
SPTSSA		COX7C
CDK8		CSTA
C12orf57		CLEC12B
PITPNA-AS1		NDUFA4
MRPL42		GZMA
ZWILCH		PSMC6
SLFN5		FCGR1B
DBF4		HAT1
LPCAT2		ERV3-2
AIMP1		CHMP5
SRP19		TRAT1
NDUFB2		CLEC4D
BET1		LAIR2
SPAST		CKS2
NET1		TCL1A
PTTG1		AKR1C3
SLAMF7		RPL34
VAMP7		ANKRD22
NUDT2		LY96
EIF3J		ITLN1
IGFBP3		CENPK
EEF1E1		COMMD8
GADD45A		CETN3
ZNF83		RNASE2
ZNF25		ANXA3
S100Z		TNFAIP6
CRBN		POLR2K
NUSAP1		EVI2A
ERO1A		CD69
GPR18		RPS7
COX10-AS1		KLRC3
NCAPG2		RSL24D1
MINPP1		JCHAIN
HEATR5A		RPL22L1
GOLT1B		TNFRSF17
SDC4		BCL2A1
MTERF3		UTS2
ANKRD36B
LINC00954
RSRC1
GABPA
ZMAT2
ZNF780A
RRP15
RNF175
EIF2A
SLC30A9
RPL35
PRKY
SELENOM
SLFN11
GPR171
FKTN
SMARCAD1
ACYP1
PNOC
GPN3
MFN1
TPD52
SSB
ARID4A
FRY-AS1
ABHD10
ABCE1
SLFN13
MARCHF1
TMEM14A
CAMK4
C5
HOOK1
AK5
GCSAM
BOLA3
RMI1
F8
PAN3-AS1
SRBD1
SRP14
PSTPIP2
HCG11
TSPYL5
HPGD
SDHAF3
LOC283788
ANKRA2
UCHL3
IER3IP1
DNAAF2
NXT2
SCAMP1-AS1
MAP4K5
NUDT15
ACP5
NME7
ACSM3
RNASEH1-AS1
ZNF383
ARGLU1
TOX2
C9orf40
BTN3A2
TBC1D23
SMC6
DYNC1I2
SMIM15
CHSY1
SNRPE
PPP1CB
CPOX
BEX4
CD3G
TLR10
LOC101928525
MYL6B
MAD2L1
MORC3
C17orf58
UBA3
NTN4
ZNF43
SMC2
TMEM14C
LOC100505915
COQ5
CCDC126
AMDHD1
FBXO30
TMEM243
CCNT2
FASLG
KPNA5
MIB1
ZNF420
SLC25A43
PKHD1L1
RGS1
LDLRAD3
CPED1
LOC389765
SELENOT
DUSP2
NSMCE2
SNX2
PRMT6
CLEC2D
EIF3H
NEDD4
GSTM2
PUS7L
HSCB
RAB6A
CAT
TCEAL8
VMP1
MKKS
DOK7
MAL
PRKACB
THAP12
CD86
ST6GALNAC3
TMEM128
HSP90AA1
LINC01619
EGR3
ZNF195
DNAJA1
NRAS
FAM110C
PDHX
ATP5MD
RAD51AP1
KIAA1586
HCFC2
CDCA7L
TMEM68
LACTB2
PAK1IP1
LOC100128108
FBXO8
AHRR
RBP7
GSTM3
LINC01943
AIDA
IL5RA
SLC15A2
OR7D2
SGMS1
NNT-AS1
TTC33
PTBP2
GPR174
TMEM38B
PMS2P2
GPR137B
DMAC1
C12orf4
CEBPZ
MICU2
KLRB1
ACOT4
PARP15
SELENOK
GSDME
TRAPPC13
IFRD1
SPOPL
JKAMP
CEP120
ESF1
SLC22A16
DCK
RWDD4
BBS7
ZNF680
ST6GALNAC1
CCR9
CEP78
ORC4
ZBTB1
BTBD3
SMCO4
ATL1
TOPORS
LOC100507642
ELANE
NEDD1
TRIM23
TRMT10C
TXNDC9
GPRASP1
ZNF14
ATP1B1
TPPP3
HSD17B7P2
LINC01093
LXN
SLC46A2
DYNLT1
LOC654780
LCORL
ACTR6
HSPB11
SLC25A45
SYCP2L
PTGER2
SPINK2
C5orf30
MACROD2
GSTT1
KLF10
TXK
CYP1B1
PRSS30P
MBIP
THAP2
CENPH
KBTBD3
SETBP1
ACADM
CXCL6
RRAS2
KCTD9
USP9Y
NR3C2
TMEM156
CDC20
APPL2
FRG1HP
CTSG
PASK
ZBTB21
PKIG
MRPL48
ZC3H12D
PCGF5
DNAJB9
LINC00565
GEMIN2
CD3D
LSM5
BEX5
PLPP5
LINC02397
RNFT1
ABHD17C
ZNF823
PAIP1
CDC7
ZBTB8OS
HSPE1
LSM1
TAF7
FNBP1L
ZEB1-AS1
ITM2A
HLTF
PSMG1
GOLGA8N
RIOK2
YAE1
TBC1D15
LINC00926
STRBP
ATP6V1G1
CCDC66
PAGE2B
GNPDA2
AP2B1
LOC101927974
TBC1D4
PRMT3
ST3GAL6
PLAG1
SUCNR1
SRP9
SS18L1
RPGR
C1QC
LOC100505549
SLC16A14
ZNF230
MCTP1
PRTFDC1
IKBIP
RWDD1
WDR43
ENPP5
SUCLA2
DCTN6
C1D
NAP1L5
LOC102724851
SOX8
PPIL3
PNPLA8
FASTKD1
FBXO5
CCDC146
TCTEX1D2
GIMAP7
PLEKHF2
VAMP4
RPL27
TIGD7
MTX2
PIP4P2
CYSLTR1
TSNAX
GLCE
CXCR6
SNX7
DEK
CCR5
CACNA2D3
PTPRM
ADAM1A
SLC37A3
RFPL3S
CFAP36
ZBTB6
IL18
STK38L
CD19
HECW2-AS1
DPY30
CLHC1
SHPRH
OLIG2
ATG4C
ETAA1
NDUFA5
SNRPD1
ANP32E
TUBG1
PTX3
ZFP69
ITGB3BP
LOC101928963
MRPS33
KCNJ2-AS1
ANXA1
CCR10
NPCDR1
ZNF658
TUBB6
NT5C3B
LOC101928429
TEX30
NFYC-AS1
TIGD1
GLMN
STXBP5
CASP7
KYNU
SLC25A46
THEMIS
RIT1
RPL7
PTPRN2
TAFA2
DPY19L2P2
ABCB4
ZFP62
ERMN
SFR1
VRK1
ERV3-1
LRRK2
CHURC1
ESCO1
CLK1
ERH
HELB
CD96
SVIP
CEBPE
PPP1R14A
GGH
PET100
ZNF818P
EZH2
LOC102606465
PLA2G4C
LIG4
TIPIN
ANKRD49
BMT2
UBR5-AS1
ECRP
ZNF763
OTUD6B-AS1
CMTR2
CST7
CEP57
ZNF880
PCED1B-AS1
NEFL
ZDHHC23
TMEM263
SLAIN1
FAIM
ZNF404
CLEC10A
RNF138
JAKMIP1
LSM8
TTC32
RCN2
GGTA1P
TNNT1
CRTAM
PLGLB2
PCDH9
CFD
MOB1B
PLEKHG1
BANK1
LOXL1-AS1
C12orf29
HSPA13
SNRPD2
RBIS
CREG1
SCN3A
EID3
TRIM59
TMA16
TNNI3K
TMTC1
PIGA
ZNF468
MAN1A1
BEX2
LEF1-AS1
CD200
LINC01215
SCML1
PAM
PHOSPHO2
SMIM30
CENPQ
BOK
GPAT2
FZD6
ANAPC10
HLA-DPA1
HOXA1
ANKRD46
UQCRB
INSIG2
DYNLT3
KIF21A
GLDC
DACH1
PYHIN1
RB1CC1
ZNF600
SNX16
ZFAND1
SAMSN1
KCNA3
CHN1
RANBP6
CMTM8
FAM3B
ZNF354A
KIR3DS1
IFNG
LOC105379426
PIBF1
RPS24
KRCC1
SGPP1
ZNF879
FAM169A
EIF1AY
TATDN1
IL7
ARRDC4
FAS
HAUS3
LOC101928370
MTPN
GTSF1
BIRC2
GPR183
AK6
LIPC
MRPL50
ADGRE1
TKTL1
CFH
SNAPC1
FCRL5
VNN2
H4C4
MEOX1
TSPAN2
ATP8B4
CCR6
LRRN1
LOC200772
GPR160
TMEM272
RNASE4
PPIP5K2
LOC100505501
KIR2DS5
MSH2
TPRKB
ZNF595
MMRN1
CMTM2
LOC101927069
KLHL2
POC1B
HACE1
POLI
SDCBPP2
CLEC4F
PRSS21
TMEM170B
KBTBD7
NME8
C15orf54
LOC154761
PDK4
LOC105371967
ADTRP
KIF11
NELL2
RPL41
SLC47A1
PKIA
TSPAN13
ZFP57
EBF1
USP53
FLVCR1-DT
NAPSB
SULT1B1
LOC100129917
TXN
GK3P
SPIN4
ZNF367
ARHGAP12
SHTN1
HERC2
PEX6
ALDH1A1
SPAG1
SMG1P5
HEATR3
BLNK
ZWINT
FBLN5
ZNF665
CCPG1
MS4A7
MICU3
LINC02656
SH2D1B
ZNF571
NAP1L2
P2RY12
ERAP2
CD226
ENPP4
GPR82
G0S2
ZNF23
SNORA21
CUTALP
ANKRD55
MS4A14
SACS
ZNF439
CISD2
FRG1JP
LOC100996756
KRT72
IL18RAP
ALDH8A1
N4BP2
MCEMP1
PTS
FCER1A
NUAK1
PIGC
IGLL3P
ALOX15
SLC19A2
NAP1L3
ZNF117
CEACAM6
KDM5D
TMEM200A
NXF3
CLEC5A
ACCS
FGF13
DACT1
CCL23
C17orf97
MZB1
CD24
LINC01094
PLA2G7
OLIG1
RGS18
TDRD9
TMEM255A
PFDN5
HEY1
PPBP
NINL
MAP3K7CL
VPREB3
FCRLA
FHIT
ARHGEF10
SERPINB2
HLA-DQB1
CEACAM21
LRRC6
CD160
XIST
RNASE3
KLRC4
LINC01730
CAMP
HP
FAM118A
VNN1
MMP8
CES1
NFE4
GPR34
SLPI
TMEM176B
IDO1
VSTM1
S100A12
GRAMD1C
NFXL1
LOC105374809
KLRF1
CXCL8
MS4A3
LGALS2
DSC1
P2RY14
GZMH
RPS4Y1
CRISP3
OLFM4
TMEM176A
DSP
HLA-DRB4
LOC101928893
LILRA3
CLC
LTF
CHRM3-AS2
DEFA4
CEACAM8
HTATSF1P2
FOLR3
HLA-DQA1
C4BPA
MYOM2
S100P
APOBEC3B
